# Supplementary material for: Elevated Tumor Cell-Intrinsic STING Expression in Advanced Laryngeal Cancer
Source: Cancers (Basel). 2023 Jul 5;15(13):3510. doi: 10.3390/cancers15133510 (PMC10341367; doi:10.3390/cancers15133510)
Supplement: Supplementary file 1 [file cancers-15-03510-s001.zip]

Archive with 1 entries (1 files):
- cancers-2449751-supplementary.pdf
